# Supplementary material for: Stretchable Transparent Light-Emitting Diodes Based on InGaN/GaN Quantum Well Microwires and Carbon Nanotube Films
Source: Nanomaterials (Basel). 2021 Jun 7;11(6):1503. doi: 10.3390/nano11061503 (PMC8230151; doi:10.3390/nano11061503)
Supplement: Supplementary file 1 [file nanomaterials-11-01503-s001.zip]

Archive with 1 entries (1 files):
- nanomaterials-1213661-supplementary.pdf
